# Supplementary material for: Genome-wide survey and expression analysis of F-box genes in chickpea
Source: BMC Genomics. 2015 Feb 13;16(1):67. doi: 10.1186/s12864-015-1293-y (PMC4340835; doi:10.1186/s12864-015-1293-y)
Supplement: Additional file 2: Table S2. — F-box genes in chickpea. Information including domain present, ORF length, protein length, and number of introns within ORF, genomic locus (chromosomal location), gene orientation and predicted subcellular localization of the protein is provided for each F-box gene. [file 12864_2015_1293_MOESM2_ESM.xls]

## Sheet: Sheet1
Table S2 F-box genes in chickpea. Information including domain present, ORF length, protein length, number of introns within ORF,
genomic locus (chromosomal location), gene orientation and predicted subcellular localization of the protein is provided for each F-box gene.
S.No	Seq. ID (kabuli)	Seq. ID (desi)	SMART/Pfam Domains	ORF length (bp)	Protein length (a.a.)	No. of introns in ORF	Chromosome No.	Gene orientation	Pseudomolecule location	Predicted Localization
1	Ca_00059		FBD	735	238	2	1	-	523280-522454	mitochondria
2	Ca_00072	Ca_00054.2	-	1266	397	3	1	-	630688-628717	cytoplasm
3	Ca_00078	Ca_00059.1	FBD/ELO	1986	634	3	1	-	658365-656846	nucleus
4	Ca_00119	Ca_00182.1	Kelch	1440	456	1	1	+	954014-955495	chloroplast
5	Ca_00239	Ca_19264.1	-	1410	431	2	1	-	1910206-1908821	chloroplast
6	Ca_00477	Ca_00382.1	LRR	969	313	1	1	+	3934808-3937537	cytoplasm
7	Ca_00483	Ca_00387.1	-	1209	386	1	1	+	4018023-4019231	cytoplasm
8	Ca_00536	Ca_18831.1	Tub	525	164	2	1	+	4514226-4511714	nucleus
9	Ca_00569		LRR	1833	573	7	1	-	4853393-4848287	nucleus
10	Ca_00491		Kelch	1218	386	0	1	+	4086687-4087904	mitochondria
11	Ca_00573		FBA	1047	326	1	1	-	4881168-4880996	cho_mito
12	Ca_00574		-	1209	381	0	1	+	4889798-4891006	chloroplast
13	Ca_00578	Ca_18031.1	-	1155	362	0	1	+	4914565-4915719	chloroplast
14	Ca_00588		Nucleoplasmin	501	154	0	1	+	5000101-5000601	nucleus
15	Ca_00696	Ca_14830.1	FBA	1191	376	1	1	+	6114847-6114301	chloroplast
16	Ca_02839	Ca_00993.1	Kelch	1095	343	0	1	+	9591348-9592442	cytoplasm
17	Ca_02771		DUF842	1971	602	2	1	-	10154875-10154282	nucleus
18	Ca_02738		FBD	1332	413	1	1	-	10395620-10395538	cytoplasm
19	Ca_14138	Ca_17408.2	DUF4339	4395	1363	6	1	+	13755312-13769364	nucleus
20	Ca_07074	Ca_00777.1	-	972	306	0	1	+	14598510-14599481	cytoplasm
21	Ca_17342		PAS	1647	537	0	1	+	19338382-19340028	chloroplast
22	Ca_24386	Ca_19415.1	-	1182	376	0	1	+	29716971-29718152	cytoplasm
23	Ca_19466		-	753	237	0	1	+	33866850-33867602	cytoplasm
24	Ca_18457		-	1848	564	4	1	+	40738272-40741635	plasma membrane
25	Ca_18472	Ca_13128.1	-	1419	440	3	1	+	41046304-41048855	nucleus
26	Ca_18473		-	1398	433	2	1	+	41052035-41054170	nucleus
27	Ca_12896		Tub	1119	343	3	1	+	47764596-47768938	nucleus
28	Ca_16962	Ca_03154.1	Arm	2760	885	12	2	+	102940-113776	mitochondria
29	Ca_10532	Ca_18739.1	WD40	1482	470	7	2	-	3152832-3149207	chloroplast
30	Ca_10477	Ca_01133.2	-	747	231	2	2	+	3827967-3828713	chloroplast
31	Ca_21109	Ca_09137.1	DUF3727	756	232	1	2	+	4324023-4324778	cytoplasm
32	Ca_18134	Ca_11587.2	Sel1	1014	317	2	2	-	7872597-7870036	chloroplast
33	Ca_21476	Ca_11146.1	Kelch/DUF	1125	356	0	2	+	8224281-8225405	chloroplast
34	Ca_11663	Ca_15490.1	-	1728	541	0	2	+	13447875-13449602	nucleus
35	Ca_15992	Ca_16830.1	FBD	1377	430	2	2	-	17793594-17792788	chloroplast
36	Ca_15991	Ca_17284.1	FBD	1266	399	2	2	-	17829384-17828735	nucleus
37	Ca_15990	Ca_17282.1	FBD	1200	372	3	2	-	17851963-17851340	chloroplast
38	Ca_15979	Ca_09545.1	FBD	1305	408	2	2	+	18332740-18334597	nucleus
39	Ca_23059	Ca_09873.1	LRR	1296	416	4	2	+	21849217-21851607	nucleus
40	Ca_12512	Ca_01311.1	LRR	1782	563	1	2	-	30391559-30388552	cytoplasm
41	Ca_10245	Ca_01528.1	WD40	1680	527	0	2	+	32776300-32777979	nucleus
42	Ca_10199	Ca_01484.2	-	1203	376	4	2	-	33248161-33246056	plasma membrane
43	Ca_15278		-	801	248	0	2	-	34526833-34526681	cytoplasm
44	Ca_15292		FBA	1305	397	0	2	+	34642627-34643931	chloroplast
45	Ca_09768	Ca_02114.1	WD40	1464	487	1	2	-	35938265-35934743	cytoplasm
46	Ca_09770	Ca_02116.1	Cupin	450	144	0	2	+	35959011-35959460	cytoplasm
47	Ca_22659		-	1191	378	0	3	+	493938-495128	cytoplasm
48	Ca_22658		-	1164	369	0	3	+	501515-502678	extracellular
49	Ca_22656	Ca_08972.1	Kelch	1248	396	0	3	+	521263-522510	chloroplast
50	Ca_22165	Ca_03037.1	-	1299	408	1	3	+	3075354-3077893	cytoplasm
51	Ca_23876	Ca_09988.1	-	750	228	2	3	+	5101443-5102192	chloroplast
52	Ca_24827		LRR	1800	566	0	3	+	6171173-6172972	nucleus
53	Ca_16529	Ca_08875.2	Kelch	1305	413	1	3	+	7314355-7315659	cytoplasm
54	Ca_19371	Ca_17238.1	-	1194	377	0	3	+	11175664-11176857	cytoplasm
55	Ca_19372	Ca_18846.1	-	1197	376	0	3	+	11247636-11248832	cytoplasm
56	Ca_19389		FBA	978	308	0	3	+	11753691-11754668	chloroplast
57	Ca_22615	Ca_03092.1	FBA	1281	404	2	3	-	13773347-13775601*	chloroplast
58	Ca_24663	Ca_03112.1	FBD	1377	428	2	3	-	14119290-14121250*	cytoplasm
59	Ca_23333	Ca_17343.1	-	1155	370	1	3	-	17575289-17574947	nucleus
60	Ca_19639		FBA	1233	384	0	3	+	18653887-18655119	chloroplast
61	Ca_09402	Ca_19064.1	-	1185	368	1	3	+	20000189-20001372	nucleus
62	Ca_09403	Ca_19063.1	Kelch	1230	377	1	3	+	20006934-20008130	chloroplast
63	Ca_09404	Ca_19062.1	-	1200	375	1	3	+	20010350-20011549	cytoplasm
64	Ca_09410	Ca_12799.1	-	1197	368	1	3	+	20063603-20064799	cytoplasm
65	Ca_09411	Ca_12798.1	-	1143	354	1	3	+	20069127-20070269	cytoplasm
66	Ca_06263		-	1026	331	4	3	+	22491031-22495108	cytoplasm
67	Ca_06262		-	1095	353	4	3	+	22511140-22515456	nucleus
68	Ca_06173		SNO	1260	397	0	3	+	23534871-23536130	nucleus
69	Ca_05981	Ca_08966.1	LRR	1716	535	2	3	-	25539463-25537930	nucleus
70	Ca_08169		-	756	227	3	3	-	27393520-27392562	nucleus
71	Ca_07164	Ca_02878.1	Mrr_cat	1203	368	0	3	+	28544623-28545825	nucleus
72	Ca_07165	Ca_19158.1	UBA	1836	577	10	3	-	28561488-28551776	plasma membrane
73	Ca_07243		LRR	741	233	0	3	+	29390075-29390815	extracellular
74	Ca_07385	Ca_02750.1	-	1707	545	12	3	+	30664319-30668594	nucleus
75	Ca_07396	Ca_02740.1	Kelch	1053	334	0	3	+	30750663-30751715	cytoplasm
76	Ca_20873		-	1173	390	0	3	-	33737677-33738849	plasma membrane
77	Ca_20883		Kelch/DUF	990	312	0	3	+	33892695-33893684	chloroplast
78	Ca_00751		PP2	888	281	2	3	-	34759523-34756723	nucleus
79	Ca_00792	Ca_00463.1	LRR	1260	397	0	3	+	35187875-35189134	chloroplast
80	Ca_00805	Ca_00451.2	-	1134	353	2	3	+	35274746-35275963	mitochondria
81	Ca_00823	Ca_00433.1	-	1023	328	0	3	+	35407717-35408739	cytoplasm
82	Ca_00887	Ca_02487.1	Cupin	1539	476	1	3	-	35934030-35933060	chloroplast
83	Ca_00963	Ca_02556.1	-	900	284	1	3	+	36464315-36465214	nucleus
84	Ca_01127		PP2	852	264	2	3	+	37891653-37893109	extracellular
85	Ca_01249	Ca_02368.1	DUF3119	1248	385	1	3	+	38894516-38895763	chloroplast
86	Ca_07787		LRR	1785	567	10	4	+	1575278-1579453	chloroplast
87	Ca_07837	Ca_05039.1	-	1122	351	1	4	+	2167724-2168845	chloroplast
88	Ca_03860	Ca_11674.1	FBD	834	257	1	4	+	3937641-3938474	cytoplasm
89	Ca_03816	Ca_05092.1	DUF1265	930	291	2	4	-	4431278-4430942	nucleus
90	Ca_03815	Ca_05093.1	PP2	837	264	2	4	-	4437284-4435367	nucleus
91	Ca_03814		PP2	816	257	2	4	-	4446565-4444860	nucleus
92	Ca_03683	Ca_04859.1	LysM	786	249	1	4	+	5652188-5653657	cytoplasm
93	Ca_03652		PP2	804	253	2	4	-	5959966--5957037	nucleus
94	Ca_03430	Ca_15573.1	LRR	1752	559	3	4	-	8026778-8025437	nucleus
95	Ca_03429		Tub	1206	378	4	4	+	8051665-8049845	cytoplasm
96	Ca_04346	Ca_04687.1	FBA	1287	407	0	4	+	11133392-11134678	chloroplast/mitochondria
97	Ca_04347	Ca_04688.1	-	1239	388	0	4	+	11143275-11144513	cytoplasm
98	Ca_04348	Ca_04689.1	FBA	1239	382	0	4	+	11156272-11157510	cytoplasm
99	Ca_04384	Ca_11735.1	Tub	1299	406	5	4	-	11491468-11490649	chloroplast
100	Ca_04416	Ca_04648.1	-	885	274	5	4	+	11940156-11942540	cytoplasm
101	Ca_04481	Ca_17438.1	-	918	285	1	4	+	12589488-12591048	chloroplast
102	Ca_04496	Ca_04610.1	PP2	873	265	2	4	+	12773898-12777263	nucleus
103	Ca_05661	Ca_04564.2	-	1401	437	1	4	+	14436896-14438290	chloroplast
104	Ca_05387	Ca_04368.1	-	1911	610	3	4	+	17380479-17379330	nucleus
105	Ca_18629		-	1179	364	2	4	-	17903477-17902895	nucleus
106	Ca_13105	Ca_04196.1	LRR	1104	347	3	4	+	38606347-38608600	chloroplast
107	Ca_14894	Ca_04189.1	FBA	1242	385	0	4	+	40259722-40260963	cytoplasm
108	Ca_09052	Ca_14603.1	LRR	1926	602	1	4	+	43675062-43677023	nucleus
109	Ca_09116	Ca_04096.1	Kelch	1200	380	1	4	+	44446255-44447454	chloroplast
110	Ca_09143		LRR	2952	945	16	4	+	44752162-44759681	nucleus
111	Ca_18378	Ca_11611.1	-	1419	454	1	4	+	45832383-45834267	nucleus
112	Ca_18349	Ca_04009.1	LRR	1641	515	0	4	+	46259256-46260896	chloroplast
113	Ca_10844		FBD	1287	410	3	4	+	47435728-47433742	chloroplast
114	Ca_10800		Tub	1263	420	3	4	-	47904986-47903829	nucleus
115	Ca_18168	Ca_07996.1	FBA	1203	370	0	5	+	128549-129646	cytoplasm
116	Ca_18176	Ca_08005.1	FBA	1347	427	0	5	+	210943-212289	extracellular
117	Ca_20523	Ca_16024.1	Actin	1119	350	9	5	+	10177128-10185505	mitochondria
118	Ca_23749	Ca_09706.1	IR1-M	1233	386	0	5	+	10929577-10930809	cytoplasm
119	Ca_11164	Ca_06292.1	Kelch	1437	457	1	5	+	12547853-12550787*	chloroplast
120	Ca_17943	Ca_16198.1	DUF295	1194	384	1	5	+	16829816-16830940	cytoplasm
121	Ca_24464	Ca_06401.1	FBD	1350	419	2	5	+	21841176-21842644	chloroplast
122	Ca_17691	Ca_10158.1	-	1422	435	0	5	+	23550940-23552361	nucleus
123	Ca_16655	Ca_18274.1	LRR	954	303	1	5	-	29732848-29734320	nucleus
124	Ca_04688	Ca_20967.1	-	450	132	0	5	+	30123975-30124778	nucleus
125	Ca_04819	Ca_05311.3	Kelch	1755	552	1	5	+	31156564-31158318	nucleus
126	Ca_04938	Ca_05387.1	FBD	1227	390	3	5	-	32394301-32389571	cytoplasm
127	Ca_01839	Ca_05505.1	Kelch	1023	328	1	5	-	34082700-34082617	cytoplasm
128	Ca_01760	Ca_13450.1	LRR	1929	600	1	5	+	34806574-34808448	nucleus
129	Ca_01469	Ca_05625.1	FBD	1221	372	1	5	+	37505759-37507112	cytoplasm
130	Ca_01440		-	381	120	2	5	-	37823867-37823059	nucleus
131	Ca_01427	Ca_05691.1	FIST	1743	553	10	5	-	37941404-37934425	cytoplasm
132	Ca_11357		-	1281	401	0	5	+	42562657-42563937	plasma membrane
133	Ca_11349		zf-MYND	798	251	2	5	+	42647682-42649038	cytoplasm
134	Ca_11335	Ca_05839.3	Kelch	1158	363	2	5	+	42744572-42745120	chloroplast
135	Ca_12645	Ca_19612.1	-	915	290	10	5	+	44117223-44122167	cytoplasm
136	Ca_04101		FBA	1227	392	0	5	+	46431838-46433064	chloroplast
137	Ca_04216	Ca_05803.1	DUF4408	1830	572	1	5	+	47583068-47584897	chloroplast
138	Ca_13291	Ca_17814.1	LRR	915	276	1	6	+	732029-734058	cytoplasm
139	Ca_13292		-	705	221	0	6	+	736096-737720	cytoplasm
140	Ca_10410	Ca_06757.1	Kelch	1485	473	1	6	+	2766285-2768999	cytoplasm
141	Ca_10433	Ca_06737.1	-	927	299	1	6	-	2933395-2933276	cytoplasm
142	Ca_05900	Ca_07931.1	-	1362	437	1	6	-	3995295-3994659	cytoplasm
143	Ca_05838	Ca_12937.1	SnoaL	834	268	3	6	-	4593926-4592048	ER
144	Ca_16953		LysM	936	622	0	6	+	6907325-6909313	chloroplast
145	Ca_08569	Ca_06997.1	Kelch	1038	333	0	6	+	10202541-10203578	cytoplasm
146	Ca_20467	Ca_17492.1	Sel1	1161	361	2	6	+	10990897-10992264	chloroplast
147	Ca_20476	Ca_07039.1	Kelch	1134	351	1	6	+	11094092-11095319	nucleus
148	Ca_20492	Ca_07056.1	-	1512	488	1	6	-	11287545-11286565	chloroplast
149	Ca_05121	Ca_07129.1	-	1371	436	0	6	+	13506915-13508264	chloroplast
150	Ca_05329	Ca_07244.1	FBD/SCHIP-1	1446	448	4	6	+	15457263-15460437	nucleus
151	Ca_05330	Ca_07243.1	FBD	1284	397	1	6	+	15462053-15463427	chloroplast
152	Ca_05331	Ca_07242.1	FBD	1170	357	2	6	+	15472324-15473638	chloroplast
153	Ca_22026	Ca_09449.1	LRR	1755	552	3	6	-	15924847-15923275	cytoplasm
154	Ca_16333		FBD	1383	437	2	6	+	21002169-21003759	cytoplasm
155	Ca_19880	Ca_13354.1	-	2133	688	0	6	+	21237128-21239260	nucleus
156	Ca_24165		FBA	663	206	1	6	+	24610656-24611562	chloroplast
157	Ca_16487		LRR	1263	403	0	6	+	30949112-30950374	cytoplasm
158	Ca_15166	Ca_20143.1	Herpes_US9	1041	327	0	6	+	31329488-31330480	cytoplasm
159	Ca_24452		Kelch/FBA	1179	373	0	6	+	33217724-33218902	cytoplasm
160	Ca_23249		Kelch	1164	364	0	6	+	42778299-42779462	nucleus
161	Ca_13480	Ca_11023.1	Kelch	1080	341	0	6	+	50009458-50010537	chloroplast
162	Ca_13444	Ca_01718.1	Kelch	1134	358	0	6	+	50671290-50672423	cytoplasm
163	Ca_13687	Ca_01450.1	DUF525	1341	430	4	6	-	57574891-57572311	nucleus
164	Ca_03418	Ca_19633.1	FBA	1095	343	1	7	+	661914-663080	cytoplasm
165	Ca_03317	Ca_08055.1	LRR	903	289	1	7	+	1466533-1467842	cytoplasm
166	Ca_02950		-	744	247	0	7	+	4919321-4920064	nucleus
167	Ca_02948		-	759	226	0	7	+	4935045-4935803	nucleus
168	Ca_06820	Ca_08708.1	-	756	241	3	7	-	5468100-5466607	cytoplasm
169	Ca_06790		FBA	1137	349	0	7	+	5673440-5674576	cytoplasm
170	Ca_06676	Ca_13497.1	LRR	1920	608	1	7	+	6873335-6872706	chloroplast
171	Ca_15312		Tub	1134	354	3	7	+	9031749-9033331	nucleus
172	Ca_16064		Tub	1068	332	2	7	-	13905430-13904634	nucleus
173	Ca_15843		Actin	1410	440	12	7	-	17725588-17719330	chloroplast
174	Ca_14517		FBA	1161	364	0	7	+	21697608-21698768	cytoplasm
175	Ca_14541		Kelch	1149	362	0	7	+	22096314-22097462	cytoplasm
176	Ca_14543	Ca_10469.1	FBA	1140	353	0	7	+	22133847-22134986	chloroplast
177	Ca_19520	Ca_14302.1	FBD/LRR	1356	426	3	7	+	22972356-22974357	nucleus
178	Ca_19518	Ca_14301.1	FBD	1356	426	3	7	-	23015478-23013625	nucleus
179	Ca_23636	Ca_10509.1	FBA	1128	356	0	7	+	25983200-25984327	cytoplasm
180	Ca_11764		-	1791	596	1	7	-	29609389-29613398	cytoplasm
181	Ca_10073	Ca_11943.2	FBD	1284	403	1	7	-	31913093-31912802	nucleus
182	Ca_16156		LRR	633	194	3	7	+	33283176-33284896	nucleus
183	Ca_17641	Ca_17727.1	-	1152	361	1	7	+	35227504-35228724	cytoplasm
184	Ca_17776	Ca_08797.1	-	1218	382	1	7	+	35730264-35731481	nucleus
185	Ca_17780	Ca_08794.1	Toxin	1206	378	0	7	+	35775483-35776646	cytoplasm
186	Ca_17789	Ca_08788.3	LRR	1170	372	1	7	+	35852310-35853479	cytoplasm
187	Ca_13764	Ca_07619.1	Kelch	1110	349	2	7	-	36782152-36781114	cytoplasm
188	Ca_16392	Ca_12702.1	PP2	858	268	2	7	+	38075924-38078143	cytoplasm
189	Ca_16420	Ca_15380.1	Kelch /FBA	1212	385	0	7	+	38550985-38552055	chloroplast
190	Ca_19479	Ca_15803.1	Kelch	1566	501	1	7	+	46899825-46901390	nucleus
191	Ca_02411	Ca_13915.1	PP2	864	269	2	8	+	1907241-1910339	chloroplast
192	Ca_02164	Ca_03435.1	LRR	636	200	4	8	-	4064692--4062507	nucleus
193	Ca_02030	Ca_03516.2	Tub	1251	397	4	8	-	5240275-5238756	chloroplast
194	Ca_01975	Ca_20540.1	FBA	1467	451	2	8	+	5751819-5753983	cytoplasm
195	Ca_10671	Ca_03717.1	Herpes_UL92	981	306	8	8	-	7172698-7175306	nucleus
196	Ca_08765	Ca_08606.1	FBD	1335	396	2	8	+	8395387-8397270*	cytoplasm
197	Ca_23569	Ca_09168.1	FBD	1353	431	3	scaffold			cytoplasm
198	Ca_19931	Ca_09319.1	LRR	1494	461	1	scaffold			nucleus
199	Ca_21295	Ca_09682.1	LRR	1428	449	1	scaffold			cytoplasm
200	Ca_21757	Ca_09908.1	-	759	238	0	scaffold			cytoplasm
201	Ca_27928	Ca_09924.1	Kelch/FBA	1176	377	0	scaffold			chloroplast
202	Ca_22609	Ca_09925.1	FBA	1194	388	1	scaffold			chloroplast
203	Ca_25557	Ca_10386.1	WD40/PQQ	1251	393	7	scaffold			chloroplast
204	Ca_26361	Ca_10508.3	LRR	954	305	2	scaffold			nucleus
205	Ca_19103	Ca_10534.1	PPR	1377	432	0	scaffold			chloroplast
206	Ca_21820	Ca_11990.2	-	1215	378	3	scaffold			extracellular
207	Ca_25629	Ca_14427.1	DUF2716	990	314	0	scaffold			cytoplasm
208	Ca_22340	Ca_14583.1	LRR	729	224	0	scaffold			chloroplast
209	Ca_18973	Ca_15169.1	Kelch	1260	408	0	scaffold			nucleus
210	Ca_22588	Ca_17037.1	FBD	1557	482	2	scaffold			nucleus
211	Ca_19767	Ca_17584.1	FBD	990	308	1	scaffold			cytoplasm
212	Ca_21059	Ca_18399.1	Kelch	1158	373	1	scaffold			nucleus
213	Ca_19941	Ca_18613.1	FBA	999	314	1	scaffold			cytoplasm
214	Ca_27355		RecO_N	663	210	0	scaffold			cytoplasm
215	Ca_25568		FBA	1023	327	0	scaffold			chloroplast
216	Ca_23203		Kelch/FBA	1050	335	0	scaffold			chloroplast
217	Ca_22338		LRR	1722	541	0	scaffold			nucleus
218	Ca_26040		FBD	1383	438	3	scaffold			chloroplast
219		Ca_00042.1	-	243	77	0	1	+	616349-616649*	cytoplasm
220		Ca_00280.1	-	1044	326	0	1	+	2808295-2809781*	mitochondria
221		Ca_01045.1	-	462	144	2	2	+	239252-241242*	cytoplasm
222		Ca_01534.1	Kelch/FBA	1317	415	0	2	+	6950989-6952418*	chloroplast
223		Ca_01806.1	Kelch	1389	440	1	2	+	12313511-12316594*	chloroplast
224		Ca_01909.1	FBD	1377	428	2	2	+	14023402-14025377*	chloroplast
225		Ca_04187.1	-	531	164	0	4	+	4390930-4391460*	cytoplasm
226		Ca_04496.1	PAH	1581	491	1	4	+	9306012-9310793*	cytoplasm
227		Ca_05176.1	FBD	1386	424	2	4	+	21319257-21321342*	cytoplasm
228		Ca_05346.1	DUF295	1287	412	0	5	+	1840031-1841487*	nucleus
229		Ca_05626.1	FBD	1230	381	2	5	+	5261096-5262882*	chloroplast
230		Ca_05627.1	FBD	1239	382	1	5	+	5269399-5270773*	cytoplasm
231		Ca_06021.1	Kelch	1050	332	1	5	+	9296670-9299091*	cytoplasm
232		Ca_06096.1	-	498	153	2	5	+	10117228-10119947*	cytoplasm
233		Ca_06616.1	-	882	277	1	6	+	2550142-2551281*	cytoplasm
234		Ca_07002.1	Kelch	1314	414	1	6	+	6981961-6985767*	chloroplast
235		Ca_08195.1	-	1284	402	0	8	+	3919650-3921119*	cytoplasm
236		Ca_08975.1	FBA	1254	403	0	scaffold			cytoplasm
237		Ca_09321.1	Thionin	1458	445	2	scaffold			chloroplast
238		Ca_10162.2	LRR	1260	397		scaffold			chloroplast
239		Ca_10268.2	SNF2	3219	1006	8	scaffold			chloroplast
240		Ca_10551.1	-	1380	427	8	scaffold			chloroplast
241		Ca_10823.1	-	537	165	2	scaffold			cytoplasm
242		Ca_11073.1	-	720	217	1	scaffold			nucleus
243		Ca_11302.1	-	1398	428	2	scaffold			plasma membrane
244		Ca_11322.1	LRR	1242	394	3	scaffold			cytoplasm
245		Ca_11352.1	-	2478	769	4	scaffold			plasma membrane
246		Ca_11601.1	YokU	1155	364	0	scaffold			chloroplast
247		Ca_11835.1	-	966	299	1	scaffold			nucleus
248		Ca_11836.1	-	915	282	1	scaffold			cytoplasm
249		Ca_12144.1	-	738	222	0	scaffold			mitochondria
250		Ca_12192.1	Tub	876	276	4	scaffold			nucleus
251		Ca_12398.1	PAS	1854	606	4	scaffold			nucleus
252		Ca_12442.1	DUF3822	1116	351	2	scaffold			extracellular
253		Ca_12796.1	DUF295	1200	373	1	scaffold			cytoplasm
254		Ca_13017.1	FBD	1194	372	1	scaffold			nucleus
255		Ca_13159.3	Tub	630	195	3	scaffold			nucleus
256		Ca_13629.1	FBD	1302	405	2	scaffold			nucleus
257		Ca_13830.1	Kelch	972	315	0	scaffold			cytoplasm
258		Ca_13839.1	-	792	245	6	scaffold			nucleus
259		Ca_14249.1	-	1437	442	2	scaffold			chloroplast
260		Ca_14250.1	-	936	286	0	scaffold			cytoplasm
261		Ca_14327.1	-	1467	446	1	scaffold			cytoplasm
262		Ca_14803.1	FBD	1332	401	3	scaffold			extracellular
263		Ca_14987.1	-	1458	441	2	scaffold			nucleus
264		Ca_15097.1	FBD	984	300	1	scaffold			cytoplasm
265		Ca_15185.1	FBD	828	261	0	scaffold			nucleus
266		Ca_15710.1	DUF295	1200	381	0	scaffold			cytoplasm
267		Ca_15997.1	-	894	274	1	scaffold			cytoplasm
268		Ca_16058.1	DUF295	1056	332	0	scaffold			nucleus
269		Ca_16059.1	DUF295	999	308	0	scaffold			cytoplasm
270		Ca_16430.1	LRR	1509	462	1	scaffold			chloroplast
271		Ca_16646.1	-	1215	385	0	scaffold			cytoplasm
272		Ca_16754.1	PAH	1890	577	3	scaffold			cytoplasm
273		Ca_16925.1	FBD	1134	352	1	scaffold			chloroplast
274		Ca_17112.1	FBD	900	285	0	scaffold			nucleus
275		Ca_17516.1	FBA	1143	357	0	scaffold			chloroplast
276		Ca_17544.1	-	1146	367	0	scaffold			cytoplasm
277		Ca_17586.1	FBD	1098	343	4	scaffold			cytoplasm
278		Ca_18588.1	DUF4317	981	298	0	scaffold			nucleus
279		Ca_18634.1	Cupin	810	255	4	scaffold			nucleus
280		Ca_18687.1	FBA	1368	414	0	scaffold			plasma membrane
281		Ca_19138.1	FBD	1065	334	1	scaffold			nucleus
282		Ca_19331.1	Clat_adaptor	1143	356	0	scaffold			mitochondria
283		Ca_19593.1	-	255	80	0	scaffold			nucleus
284		Ca_19684.1	FBD	1179	352	1	scaffold			cytoplasm
285		Ca_19762.1	-	318	97	0	scaffold			chloroplast
Seq. ID (kabuli) represent F-box genes identified from kabuli chickpea genome (Varshney et al. 2013)
Seq ID. (desi) represent F-box genes identified from desi chickpea genome (Jain et al. 2013)
Map positions marked with * correspond to locations of F-box gene with reference to desi chickpea genome
