# Supplementary material for: Genome-wide survey and expression analysis of F-box genes in chickpea
Source: BMC Genomics. 2015 Feb 13;16(1):67. doi: 10.1186/s12864-015-1293-y (PMC4340835; doi:10.1186/s12864-015-1293-y)
Supplement: Additional file 5: Table S5. — List of isoforms identified for F-box genes in desi chickpea genome. [file 12864_2015_1293_MOESM5_ESM.xls]

## Sheet: f_box_desi_isoforms
	Table S5 List of isoforms identified for F-box genes in desi chickpea genome (Jain et al., Plant Physiol., 2013)
No.	tracking_id	locus	length	coverage	FPKM	FPKM_conf_lo	FPKM_conf_hi	FPKM_status
1	Ca_00054.2	Ca_LG_1:722935-725909	2029	24.9194	5.61746	5.16278	6.07214	OK
	Ca_00054.1	Ca_LG_1:722935-725910	2024	0.0018622	0.000419786	0	0.0138006	OK
2	Ca_00451.1	Ca_LG_1:5346361-5349317	1725	3.06768	0.691532	0.480733	0.902331	OK
	Ca_00451.2	Ca_LG_1:5346361-5349988	1557	48.3283	10.8944	10.0045	11.7843	OK
	Ca_00451.3	Ca_LG_1:5346442-5349988	1561	62.9071	14.1808	13.154	15.2076	OK
3	Ca_01133.4	Ca_LG_2:1579240-1582469	1284	1.17961	0.265914	0.11645	0.415379	OK
	Ca_01133.1	Ca_LG_2:1579240-1582949	1156	0.000583355	0.000131503	0	0.0257193	OK
	Ca_01133.3	Ca_LG_2:1579240-1582965	1156	58.3349	13.1501	12.1506	14.1497	OK
	Ca_01133.2	Ca_LG_2:1580435-1582965	937	0.778754	0.175551	0.0232339	0.327868	OK
4	Ca_01484.2	Ca_LG_2:6313039-6316849	2040	156.81	35.3489	33.5925	37.1053	OK
	Ca_01484.1	Ca_LG_2:6314202-6316849	1839	0.892525	0.201197	0.094138	0.308257	OK
5	Ca_03516.2	Ca_LG_3:18932221-18935990	1918	110.871	24.9932	23.5167	26.4697	OK
	Ca_03516.1	Ca_LG_3:18932221-18935990	1939	117.839	26.5638	25.0321	28.0956	OK
6	Ca_04564.2	Ca_LG_4:9985001-9987735	2170	3.62073	0.816204	0.629166	1.00324	OK
	Ca_04564.1	Ca_LG_4:9986029-9987735	1706	64.7444	14.595	13.6634	15.5266	OK
7	Ca_05039.1	Ca_LG_4:18730980-18733753	1290	48.0107	10.8228	9.92931	11.7163	OK
	Ca_05039.2	Ca_LG_4:18730980-18733753	1593	11.8202	2.66457	2.25075	3.0784	OK
8	Ca_05311.1	Ca_LG_5:1462169-1464875	2206	46.0597	10.383	9.6465	11.1195	OK
	Ca_05311.3	Ca_LG_5:1462307-1464875	2301	24.2411	5.46455	4.94808	5.98103	OK
	Ca_05311.2	Ca_LG_5:1462500-1465183	2351	1.75379	0.395349	0.268212	0.522485	OK
9	Ca_05839.1	Ca_LG_5:7515725-7518688	1964	271.785	61.2671	58.3895	64.1447	OK
	Ca_05839.3	Ca_LG_5:7516361-7518688	2002	8.89447	2.00504	1.67521	2.33487	OK
	Ca_05839.2	Ca_LG_5:7516621-7518688	1859	19.239	4.33694	3.79948	4.8744	OK
10	Ca_06096.2	Ca_LG_5:10117227-10119947	739	52.6202	11.8619	10.5237	13.2001	OK
	Ca_06096.1	Ca_LG_5:10117347-10119947	762	37.6027	8.4766	7.33944	9.61376	OK
11	Ca_07039.4	Ca_LG_6:7497415-7499840	2331	1.0322	0.232684	0.135908	0.329461	OK
	Ca_07039.2	Ca_LG_6:7497415-7499840	2245	0.124244	0.0280077	0	0.0645735	OK
	Ca_07039.1	Ca_LG_6:7497415-7499840	2237	1.67285e-05	3.77102e-06	0	0.0119823	OK
	Ca_07039.3	Ca_LG_6:7497415-7499840	1793	24.1248	5.43834	4.96075	5.91594	OK
12	Ca_07619.1	Ca_LG_7:3413611-3417016	1371	40.8032	9.19806	8.44292	9.95319	OK
	Ca_07619.2	Ca_LG_7:3413839-3417016	1350	3.89402	0.87781	0.601801	1.15382	OK
13	Ca_08708.2	Ca_LG_8:10090765-10093076	1200	66.3307	14.9526	13.881	16.0242	OK
	Ca_08708.1	Ca_LG_8:10090765-10093076	1215	1.98924	0.448423	0.23439	0.662457	OK
14	Ca_08788.2	scaffold00055:99257-102361	1713	23.6652	5.33472	4.73539	5.93406	OK
	Ca_08788.1	scaffold00055:99257-102422	1787	2.63888	0.594869	0.407705	0.782033	OK
	Ca_08788.3	scaffold00055:99257-102454	1942	51.6729	11.6484	10.8295	12.4672	OK
15	Ca_08875.2	scaffold00211:174577-176663	1884	35.443	7.98973	7.37096	8.6085	OK
	Ca_08875.1	scaffold00211:174591-176663	2072	6.38123	1.43849	1.16878	1.7082	OK
16	Ca_11587.2	scaffold00257:98792-102402	1369	70.5332	15.9	14.8237	16.9762	OK
	Ca_11587.1	scaffold00257:100044-102402	1049	10.3597	2.33534	1.84269	2.82798	OK
17	Ca_11735.2	scaffold00271:30894-34385	1998	52.052	11.7338	10.8803	12.5873	OK
	Ca_11735.3	scaffold00271:30949-34385	2104	3.29027	0.74171	0.555529	0.927891	OK
	Ca_11735.4	scaffold00271:30950-34385	1906	6.93155	1.56255	1.24452	1.88057	OK
	Ca_11735.1	scaffold00271:31957-34385	1831	63.9478	14.4154	13.402	15.4289	OK
18	Ca_11943.1	scaffold00305:78738-81089	1566	2.01482	0.454192	0.276584	0.6318	OK
	Ca_11943.3	scaffold00305:79287-82177	2034	4.12619	0.930147	0.728326	1.13197	OK
	Ca_11943.2	scaffold00305:79287-82177	1744	11.9055	2.6838	2.33089	3.03672	OK
19	Ca_11990.2	scaffold00310:195155-198949	1734	155.155	34.9758	33.1744	36.7772	OK
	Ca_11990.3	scaffold00310:196012-198949	2059	3.60825	0.813389	0.632429	0.99435	OK
	Ca_11990.1	scaffold00310:196981-198949	1401	3.13954	0.707732	0.484829	0.930635	OK
20	Ca_13159.3	scaffold00553:136534-139161	1623	132.823	29.9416	28.2488	31.6345	OK
	Ca_13159.2	scaffold00553:136548-139161	1647	12.2753	2.76716	2.33652	3.19779	OK
	Ca_13159.1	scaffold00553:137147-139161	1533	36.5477	8.23878	7.41328	9.06428	OK
21	Ca_09988.2	scaffold01090:2840-6204	1545	55.0572	12.4113	11.5615	13.261	OK
	Ca_09988.1	scaffold01090:4021-6204	1545	0.0116808	0.00263315	0	0.0207954	OK
22	Ca_10162.2	scaffold01346:47951-49590	1639	2.77811	0.626256	0.438026	0.814486	OK
	Ca_10162.1	scaffold01346:47951-49590	1410	7.26598	1.63793	1.33634	1.93953	OK
23	Ca_15573.1	scaffold01349:60064-63265	2354	311.89	70.3078	67.1395	73.476	OK
	Ca_15573.2	scaffold01349:60064-63265	2141	1.95903	0.441615	0.288666	0.594565	OK
24	Ca_15803.1	scaffold01435:44912-47989	2606	2.65792	0.599162	0.441128	0.757197	OK
	Ca_15803.2	scaffold01435:44912-47989	2506	76.4152	17.2259	16.2828	18.1691	OK
25	Ca_16754.1	scaffold01978:6853-10431	2238	43.6143	9.83175	9.16729	10.4962	OK
	Ca_16754.2	scaffold01978:6898-10431	2224	7.79803	1.75787	1.4643	2.05145	OK
26	Ca_10268.1	scaffold02251:8040-15218	3423	0.906009	0.204237	0.124764	0.28371	OK
	Ca_10268.2	scaffold02251:8040-15945	3611	32.0532	7.22559	6.78196	7.66922	OK
27	Ca_17408.2	scaffold02415:285-6596	4714	49.6763	11.1983	10.6181	11.7784	OK
	Ca_17408.1	scaffold02415:285-6596	4657	0.00728497	0.00164221	0	0.00937508	OK
28	Ca_17438.1	scaffold02437:31664-34340	1078	101.943	22.9805	21.4954	24.4656	OK
	Ca_17438.2	scaffold02437:32658-34340	1039	0.00263385	0.000593736	0	0.0297692	OK
29	Ca_10508.3	scaffold02462:12129-13886	1152	1.0559	0.238026	0.0881955	0.387857	OK
	Ca_10508.2	scaffold02462:12129-14112	1017	2.25391	0.508088	0.270245	0.745931	OK
	Ca_10508.4	scaffold02462:12129-14457	1008	13.5274	3.04941	2.43962	3.65921	OK
	Ca_10508.1	scaffold02462:12129-14559	993	34.4004	7.75471	6.87429	8.63512	OK
30	Ca_17586.1	scaffold02546:17289-20451	1440	1.29487	0.291896	0.138284	0.445508	OK
	Ca_17586.2	scaffold02546:17289-20805	1509	22.9076	5.16395	4.66142	5.66648	OK
31	Ca_18274.2	scaffold03274:8623-10871	1763	79.3355	17.8842	16.7066	19.0619	OK
	Ca_18274.1	scaffold03274:8623-10871	1244	184.595	41.6123	39.2566	43.968	OK
32	Ca_18399.1	scaffold03470:8382-9826	1444	25.6085	5.7728	5.12848	6.41711	OK
	Ca_18399.2	scaffold03470:8382-10853	1667	32.2791	7.27652	6.62176	7.93129	OK
