# Supplementary material for: Genome-wide survey and expression analysis of F-box genes in chickpea
Source: BMC Genomics. 2015 Feb 13;16(1):67. doi: 10.1186/s12864-015-1293-y (PMC4340835; doi:10.1186/s12864-015-1293-y)
Supplement: Additional file 7: Table S7A. — RPKM values of F-box genes in different chickpea tissues. Table S7B. RPKM values of F-box genes under three abiotic stress conditions. [file 12864_2015_1293_MOESM7_ESM.xls]

## Sheet: F-box tissue rpkm
Table S7A RPKM values of F-box genes in different chickpea tissues.
GeneID	leaf	root	flower	pod	seed	nodule
Ca_00042.1	0	0	0	0	10.93	0
Ca_00059	0	0	3.84	0	6.02	2.22
Ca_00072	0	5.44	8.92	5.01	2.1	4.52
Ca_00078	0	0	4.26	5.32	1.78	2.88
Ca_00119	7.94	9.3	13.33	4.28	5.38	4.96
Ca_00280.1	71.38	6.6	8.11	8.09	6.79	2.35
Ca_00477	8.1	0	20.39	4.36	16.45	13.5
Ca_00483	9.73	56.99	39.69	17.48	24.17	24.34
Ca_00491	0	16.97	2.32	15.61	23.99	23.49
Ca_00536	27.31	17.99	17.2	14.71	9.25	25.61
Ca_00569	10.7	30.07	15.4	9.22	12.56	18.28
Ca_00573	7.49	0	13.48	14.13	15.22	4.68
Ca_00574	0	0	16.34	31.46	21.24	18.25
Ca_00578	0	0	14.66	0	0	0
Ca_00588	0	0	16.9	8.43	0	8.16
Ca_00696	0	5.79	9.48	5.32	23.79	13.04
Ca_00751	0	0	22.25	11.9	25.93	14.73
Ca_00792	0	0	0	0	0	1.95
Ca_00805	10.66	43.69	30.68	19.14	43.31	19.25
Ca_00823	0	0	2.76	0	4.33	1.6
Ca_00887	2.55	22.39	12.84	17.85	9.21	7.44
Ca_00963	4.36	7.66	18.82	30.52	36.4	11.81
Ca_01045.1	16.98	0	0	0	0	19.46
Ca_01127	0	105.13	19.88	2.48	8.31	52.77
Ca_01249	0	5.52	6.79	5.08	11.35	7.86
Ca_01427	0	8.55	33.29	9.18	40.12	20.3
Ca_01440	0	18.08	22.23	0	9.3	10.73
Ca_01469	0	5.64	2.31	0	0.73	3.35
Ca_01534.1	0	5.23	8.57	0	0.67	0
Ca_01760	16.73	102.89	34.63	29.3	15.58	8.72
Ca_01806.1	8.47	4.96	6.1	6.08	1.27	4.12
Ca_01839	3.87	0	2.78	8.33	1.75	9.67
Ca_01909.1	0	0	4.1	1.53	1.93	1.78
Ca_01975	0	0	1.92	0	6.04	0
Ca_02030	12.05	68.8	84.55	71.4	82.97	79.73
Ca_02164	0	0	13.31	9.97	22.28	19.28
Ca_02411	4.54	39.87	9.8	9.78	33.82	21.76
Ca_02738	0	0	10.6	1.59	6.65	6.75
Ca_02771	0	0	10.03	5.36	3.59	5.39
Ca_02839	14.33	138.43	25.78	40.52	20.22	5.97
Ca_02948	0	18.16	0	5.57	0	0
Ca_02950	0	0	0	0	0	5.49
Ca_03317	13.03	22.89	31.26	23.4	34.32	30.78
Ca_03418	13.44	41.33	43.54	27.16	40.21	41.32
Ca_03429	9.76	22.85	100.65	56.06	42.58	29.14
Ca_03430	2.24	55.06	49.95	39.79	30.83	27.99
Ca_03652	0	0	0	0	7.71	7.12
Ca_03683	14.97	8.77	46.69	13.44	38.3	9.36
Ca_03814	14.42	50.66	58.81	46.6	56.43	36.06
Ca_03815	0	8.23	3.37	10.1	16.93	21.48
Ca_03816	4.22	51.86	45.53	27.26	28.56	16.7
Ca_03860	0	0	3.38	7.6	23.36	3.92
Ca_04101	0	22.46	6.9	20.66	11.55	14.66
Ca_04187.1	0	0	0	0	1.67	0
Ca_04216	4.29	15.06	15.42	9.24	18.39	16.53
Ca_04346	0	0	0	0	0.69	0
Ca_04347	6.33	11.12	4.56	6.82	12.86	13.85
Ca_04348	0	16.68	4.56	0	2.86	3.96
Ca_04384	12.08	79.56	49.98	40.66	64.76	142.84
Ca_04416	0	37.65	15.42	9.24	7.74	11.61
Ca_04481	0	30.02	3.07	13.81	42.44	33.84
Ca_04496	0	39.46	19.4	12.1	14.2	14.04
Ca_04496.1	2.48	0	10.71	5.35	10.64	4.14
Ca_04688	43.9	137.12	172.03	84.09	201.54	227.73
Ca_04819	2.23	7.85	25.73	7.22	2.52	8.85
Ca_04938	0	0	6.44	0	0	4.35
Ca_05121	0	0	6.27	0	0	0
Ca_05329	0	0	3.9	5.84	1.84	3.39
Ca_05330	3.15	5.53	2.27	1.7	5.69	6.57
Ca_05331	3.35	17.67	33.78	10.83	9.84	21.66
Ca_05346.1	0	16.06	4.39	4.92	2.06	3.81
Ca_05387	2.05	28.84	26.59	13.27	35.68	17.54
Ca_05626.1	3.19	0	0	3.44	2.16	2.66
Ca_05627.1	0	0	2.28	0	4.29	0
Ca_05661	0	29.64	18.21	7.57	8.89	5.86
Ca_05838	0	0	4.3	3.22	10.78	19.91
Ca_05900	0	20.24	8.29	0	7.15	8.4
Ca_05981	13.71	56.21	128.31	54.17	22.7	46.2
Ca_06021.1	11.21	65.62	34.95	34.21	36.26	26.47
Ca_06096.1	7.88	0	11.34	8.48	21.34	19.7
Ca_06173	0	0	8.96	1.68	0.7	0.65
Ca_06262	14.33	12.58	82.49	36.66	50.14	58.97
Ca_06263	0	0	77.03	4.12	32.8	6.37
Ca_06676	16.34	39.48	26.46	18.71	46.58	22.14
Ca_06790	3.45	18.18	19.86	0	3.12	4.31
Ca_06820	0	55.79	34.28	8.55	11.95	6.62
Ca_07002.1	2.98	15.73	15.04	22.51	13.48	10.58
Ca_07074	0	85.06	14.52	2.17	0	4.2
Ca_07164	0	0	4.69	0	0	0
Ca_07165	0	14.77	18.15	9.06	11.39	22.78
Ca_07243	0	0	0	0	1.19	0
Ca_07385	10.02	17.6	25.24	28.33	49.76	34.45
Ca_07396	3.72	0	29.49	4.01	8.41	3.88
Ca_07787	0	3.86	17.4	5.92	7.44	21.06
Ca_07837	0	6.14	17.61	15.06	43.41	50.27
Ca_08169	0	9.11	3.73	0	25.77	24.87
Ca_08569	11.34	212.42	184.92	42.74	13.65	3.94
Ca_08765	0	0	0	0	0	0.61
Ca_08975.1	0	0	0	0	0.71	0.65
Ca_09052	35.98	98.33	53.23	18.31	15.8	20.41
Ca_09116	0	5.74	2.35	1.76	5.9	2.72
Ca_09143	0	11.67	36.34	17.89	34.19	23.54
Ca_09321.1	2.69	0	0	0	0	0
Ca_09402	0	0	10.57	0	0	0
Ca_09403	0	0	18.87	0	1.48	0
Ca_09404	0	0	11.76	0	5.9	0.68
Ca_09410	0	0	11.79	1.77	0	0
Ca_09411	0	0	14.82	0	0.77	2.15
Ca_09768	0	4.77	3.9	1.46	0	1.13
Ca_09770	0	0	12.55	4.69	3.94	0
Ca_10073	0	5.37	0	1.65	0.69	10.19
Ca_10162.2	0	0	0	3.35	2.11	1.95
Ca_10199	3.63	19.14	18.3	3.91	3.28	8.33
Ca_10245	25.68	12.3	18.48	8.8	7.38	16.06
Ca_10268.2	1.22	2.14	5.26	6.56	9.08	8.89
Ca_10410	2.07	21.77	25.27	3.34	10.26	9.04
Ca_10433	8.49	0	9.16	2.29	13.42	0
Ca_10477	0	46.12	3.78	14.14	17.78	4.38
Ca_10532	0	0	5.71	0	2.39	2.21
Ca_10551.1	0	9.99	26.59	12.25	14.76	20.73
Ca_10671	7.39	0	23.92	21.88	49.19	28.48
Ca_10800	0	5.46	20.11	1.67	1.4	3.24
Ca_10823.1	0	0	15.77	0	0	7.61
Ca_10844	0	5.35	8.77	4.92	4.82	8.26
Ca_11073.1	21.79	86.13	23.52	5.87	14.76	53.36
Ca_11164	5.52	29.07	11.91	29.71	24.91	13.8
Ca_11302.1	8.42	69	70.67	48.36	63.34	91.21
Ca_11322.1	22.11	99.86	47.73	20.41	19.25	29.62
Ca_11335	35.72	12.55	46.27	53.88	8.06	71.47
Ca_11349	0	43.17	28.3	7.94	7.77	7.17
Ca_11352.1	0	0	5.7	0.85	1.43	2.97
Ca_11357	6.12	32.27	26.44	9.9	15.9	44.03
Ca_11601.1	0	0	0	0	5.37	7.78
Ca_11663	0	0	3.27	0	0.51	0.47
Ca_11835.1	0	0	0	0	3.67	0
Ca_11836.1	0	0	0	0	14.52	0
Ca_12144.1	0	0	3.82	0	0	0
Ca_12192.1	0	0	3.22	0	4.04	0
Ca_12398.1	2.12	7.43	7.61	2.28	2.39	4.85
Ca_12442.1	3.51	12.35	15.18	0	0	0.73
Ca_12512	8.8	54.13	31.68	9.48	6.96	17.43
Ca_12645	3.95	27.76	36.95	25.53	37.45	24.69
Ca_12796.1	0	0	7.06	0	1.48	0
Ca_12896	14.02	43.1	17.66	41.54	18.2	18.99
Ca_13017.1	0	0	0	0	1.48	5.48
Ca_13105	7.58	19.97	27.27	36.74	37.64	6.32
Ca_13159.3	0	0	22.4	16.77	75.9	70.06
Ca_13292	0	0	8.01	0	0	0
Ca_13444	0	0	22.4	0	1.56	3.6
Ca_13480	7.26	76.56	20.91	23.47	0.82	24.98
Ca_13629.1	0	0	2.17	1.62	4.76	3.14
Ca_13687	8.77	5.14	23.15	17.33	19.81	18.29
Ca_13764	3.6	12.65	10.37	1.94	8.94	8.26
Ca_13830.1	0	42.53	17.42	13.04	1.82	8.41
Ca_13839.1	0	0	0	0	1.12	0
Ca_14138	8.43	36.55	37.64	15.15	14.22	27.42
Ca_14327.1	0	0	1.92	0	0	0
Ca_14517	0	0	0	0	1.53	0
Ca_14541	0	0	7.37	0	0	0
Ca_14543	0	0	4.95	1.85	0	3.59
Ca_14803.1	0	0	2.12	0	0.66	1.23
Ca_14987.1	0	0	7.74	0	0	0
Ca_15097.1	0	0	2.87	0	0	1.66
Ca_15166	0	13.88	0	0	0	2.47
Ca_15278	0	0	0	10.55	2.21	1.02
Ca_15292	0	0	0	0	0	2.51
Ca_15312	0	0	0	0	0	1.44
Ca_15710.1	9.81	22.97	18.82	10.56	11.81	17.71
Ca_15843	2.78	14.66	2	1.5	3.14	7.54
Ca_15979	0	0	2.36	5.3	5.18	5.46
Ca_15990	0	5.74	2.35	0	9.59	8.17
Ca_15991	0	0	0	1.67	2.1	5.17
Ca_15992	0	0	0	0	0	2.01
Ca_16058.1	0	0	21.38	0	0	2.32
Ca_16059.1	0	0	2.83	0	0	0
Ca_16064	0	32.26	37	27.69	112.76	120.92
Ca_16156	49.57	87.08	209.59	120.16	391.68	109.76
Ca_16333	2.84	24.91	8.16	1.53	4.48	8.87
Ca_16392	0	24.09	16.45	2.46	8.26	12.38
Ca_16420	0	0	0	0	4.13	0
Ca_16430.1	13	0	11.22	9.8	9.39	13.54
Ca_16487	0	5.46	6.7	6.69	0.7	6.47
Ca_16529	3.01	21.12	6.49	3.24	7.46	5.01
Ca_16655	8.22	14.44	41.42	22.15	84.46	34.27
Ca_16754.1	0	21.87	16.43	8.94	6.56	14.27
Ca_16925.1	0	0	0	1.86	0	0
Ca_16953	3.94	3.46	5.68	0	8.01	6.99
Ca_16962	1.42	22.47	16.36	19.9	17.97	16.58
Ca_17112.1	0	0	3.14	0	0	0
Ca_17342	4.76	12.55	6.86	5.13	5.38	3.47
Ca_17544.1	3.42	0	0	0	0	0
Ca_17586.1	0	6.28	25.71	0	6.45	5.96
Ca_17641	0	0	0	1.73	2.18	1.34
Ca_17691	19.31	33.92	39.7	53.49	22.42	37.36
Ca_17776	9.66	5.66	2.32	3.47	5.82	10.74
Ca_17780	0	0	2.43	1.82	5.32	4.92
Ca_17789	10.06	11.78	12.06	3.61	6.81	20.96
Ca_17943	13.95	49	32.62	11.27	14.95	26.88
Ca_18134	3.87	0	2.78	14.58	5.24	14.51
Ca_18168	0	0	12.85	0	2.42	0
Ca_18176	0	0	8.38	4.71	3.29	7.28
Ca_18349	9.56	33.59	36.12	29.61	17.81	13.95
Ca_18378	2.76	4.86	23.87	8.93	10.61	15.55
Ca_18457	0	0	0	0	1.44	0
Ca_18472	0	0	12.11	1.51	6.33	1.75
Ca_18473	0	0	0	3.02	0.63	1.75
Ca_18629	0	5.84	0	0	4.51	0.69
Ca_18634.1	4.84	0	20.91	15.65	13.12	22.2
Ca_18687.1	0	0	0	0	0	1.2
Ca_18973	0	5.4	15.5	38.11	5.56	8.98
Ca_19103	0	5	0	1.53	3.86	2.37
Ca_19138.1	0	0	2.65	0	0	0.77
Ca_19331.1	0	0	0	0	3.87	0
Ca_19371	0	0	2.36	0	0	0
Ca_19372	0	0	9.43	0	0.74	0
Ca_19389	0	0	2.89	0	0	0
Ca_19479	7.51	26.4	30.64	17.54	18.66	34.45
Ca_19518	0	5.6	2.29	1.72	4.32	2.66
Ca_19520	3.28	0	2.36	1.77	0	0
Ca_19593.1	0	0	0	0	3.47	0
Ca_19639	0	5.59	6.87	0	0.72	0
Ca_19767	0	0	2.51	0	6.3	10.17
Ca_19880	3.68	32.3	15.88	7.92	7.06	7.28
Ca_11764	0	0	3.29	0	0	1.91
Ca_19931	2.63	0	3.78	2.83	2.96	2.19
Ca_19941	10.42	0	3.75	0	3.53	7.6
Ca_20467	10.13	41.54	29.18	1.82	13.73	4.22
Ca_20476	22.41	78.75	0	0	26.99	1.56
Ca_20492	2.59	0	18.67	13.97	22.25	17.84
Ca_20523	2.84	39.86	12.25	12.22	26.25	30.14
Ca_20873	0	0	2.41	0	0	2.79
Ca_20883	0	27.84	42.77	17.07	48.3	32.2
Ca_21059	23.71	0	9.75	18.24	10.71	18.35
Ca_21109	5.19	18.23	3.73	2.79	11.71	14.06
Ca_21295	0	0	17.79	5.92	6.2	5.15
Ca_21476	10.46	12.25	0	3.76	0.79	10.17
Ca_21757	0	0	0	0	10.5	0
Ca_21820	0	6.8	5.57	0	5.24	0.81
Ca_22026	0	4.03	13.21	9.88	2.07	10.04
Ca_22165	0	0	2.41	3.61	6.81	4.19
Ca_22338	4.56	4	18.03	20.86	15.43	14.71
Ca_22340	4.22	14.82	6.07	4.54	6.66	2.64
Ca_22588	0	0	7.59	0	0	0
Ca_22609	0	0	2.36	0	0	0
Ca_22615	0	10.96	13.47	6.72	5.64	4.55
Ca_22656	0	5.52	4.52	0	2.84	7.86
Ca_22658	0	0	0	0	0.76	0
Ca_23059	8.35	11.01	58.62	33.75	12.26	32.64
Ca_23203	0	0	0	0	1.69	0.78
Ca_23249	0	0	2.43	1.82	1.52	0
Ca_23333	25.97	45.63	37.39	18.66	7.82	14.44
Ca_23569	0	0	2.09	1.56	1.96	0
Ca_23636	0	0	0	0	0.78	0
Ca_23749	0	0	11.45	0	0.72	1.33
Ca_23876	10.46	27.56	7.53	5.63	12.99	9.81
Ca_24165	0	0	0	0	1.34	0
Ca_24386	0	17.49	9.55	1.79	0.75	22.13
Ca_24452	0	0	0	0	0	0.69
Ca_24464	0	0	0	0	0	0.91
Ca_24663	0	20.02	14.35	6.14	5.79	8.31
Ca_24827	0	0	3.14	2.35	0.49	2.27
Ca_25557	9.19	10.76	13.22	3.3	10.37	15.31
Ca_25629	0	0	2.9	0	2.72	16.77
Ca_26040	0	0	0	0	1.28	1.77
Ca_26361	0	0	6.05	9.06	7.59	0.88

## Sheet: F-box stress RPKM
Table S7B RPKM values of F-box genes under three abiotic stress conditions.
GeneID	Root_Control	Root_Desiccation	Root_Salinity	Root_Cold	Shoot_Control	Shoot_Desiccation	Shoot_Salinity	Shoot_Cold
Ca_00042.1	0.86	1.31	1.64	0.58	2.63	0.85	2.73	2.05
Ca_00059	1.27	1.6	2.77	1.37	1.83	2.09	2.48	2.11
Ca_00072	2.39	7.23	10.39	7.83	10.73	1.4	2.94	8.3
Ca_00078	2.75	1.27	2.19	0.81	4.01	3.15	3.21	2.66
Ca_00119	11.71	5.61	21.87	6.16	6.99	14.84	12.69	7.64
Ca_00239	0	0	0	0	0	0	0	0.05
Ca_00280.1	19.44	11.52	30.98	11.72	9.04	9.6	11.03	6.54
Ca_00477	19.73	17.59	26.06	17.18	9.43	11.58	9.85	11.24
Ca_00483	50.22	54.65	137.04	81.48	36.56	35.16	39	38.1
Ca_00491	41.57	43.73	52.59	56.96	27.89	28.3	27.62	34.03
Ca_00536	28.77	17.97	21.95	21.97	25.07	27.16	24.39	22.95
Ca_00569	22.58	26.4	50.47	31.01	16.7	25.02	30.38	21.17
Ca_00573	5.16	6.57	11.18	12.97	2.68	18.28	5.9	4.11
Ca_00574	32.04	37.29	36.82	41.45	14.36	26.61	26.26	22.45
Ca_00578	1.38	1.78	2.25	2.01	1.49	0.91	1.17	1.41
Ca_00588	1.54	2.35	3.51	3.14	3.6	4.75	4.9	3.02
Ca_00696	24.24	24.6	45.9	24.02	11.72	11.8	14.13	14.29
Ca_00751	22.59	16.92	24.75	16.47	10.44	18.32	15.47	11.13
Ca_00792	1.09	1.47	2.16	0.95	1.3	1.79	1.13	1.54
Ca_00805	46.62	22.05	34.17	23.1	19.56	32.29	17.21	16.44
Ca_00823	0.54	1.6	4.49	2.6	0.33	0.67	0.7	1.25
Ca_00887	9.49	8.02	14.33	9.53	12.32	5.64	9.11	12.82
Ca_00963	22.65	39.55	29.31	71.93	31.5	22.34	30.52	55.31
Ca_01045.1	16.21	12.38	22.08	11.56	4.85	5.28	5.84	5.39
Ca_01127	76.38	100.11	115.9	122.87	16.34	9.81	14.96	19.52
Ca_01249	9.89	6.56	9.45	7.55	9.84	12.74	8.75	8.05
Ca_01427	18.23	19.18	20.29	17.71	20.25	22.38	25.38	19.49
Ca_01440	4.92	22.25	29.58	19.24	8.8	14.94	13.92	8.24
Ca_01469	6.81	4.33	9.92	3.49	3.47	6.08	5.71	2.76
Ca_01760	83.22	29.82	58.27	69.48	39	50.12	40.56	29.78
Ca_01806.1	12.95	8.73	46.57	8.1	15.89	24.07	24.86	11.37
Ca_01839	9.84	10.93	16.28	8.67	2.65	7.29	1.87	4.47
Ca_01909.1	1.68	2.27	1.23	1.99	1.47	1.73	1.11	1.01
Ca_01975	0.6	0.34	0.33	0.36	0.94	1.38	0.7	1
Ca_02030	48.2	49.36	69.03	55.21	38.42	58.26	47.06	32.49
Ca_02164	19.67	14.45	11.62	10.11	6.07	9.58	7.34	6.52
Ca_02411	20.15	27.06	46.21	12.16	11.16	14.44	18.33	15.3
Ca_02738	9.72	9.33	16.59	7.83	5.07	5.7	5.26	3.96
Ca_02771	8.92	11.5	31.63	9.77	7.91	11.1	10.7	8.07
Ca_02839	81.97	48.8	346.27	37.91	30.14	59.17	43.13	34.95
Ca_02948	0.22	0.83	0.9	0.54	0.11	1.01	0.52	0.36
Ca_02950	0	0.45	0.38	0.55	0.28	0.65	0.64	0.36
Ca_03317	37.65	36.35	53.24	25.85	32.51	54.99	56.07	30.44
Ca_03418	41.03	32.52	44.35	28.17	16.46	27.29	19.03	16.68
Ca_03429	49.43	38.04	53.48	41.84	35.85	41.64	39.58	37.9
Ca_03430	46.01	79.61	133.16	58.62	75.42	196.01	249.87	96.31
Ca_03652	17.2	9.61	5.12	9.16	0.83	0.9	1.33	1.69
Ca_03683	31.62	38.18	59.74	36.12	33.98	56.75	50.82	39.17
Ca_03814	47.67	45.78	81.3	48.91	22.1	44.87	39.44	22.76
Ca_03815	12.31	9.48	23.82	9.56	7.97	7.91	10.12	8.52
Ca_03816	61.74	36.69	187.05	24.49	39.77	36.46	55.42	46.61
Ca_03860	10.9	6.19	6.76	8.66	5.53	9.2	4.56	4.88
Ca_04101	17.2	21.45	30.81	13.5	9.43	15.82	16.03	12.32
Ca_04216	22.13	22.96	18.69	35.66	8.57	11.8	12.65	10.59
Ca_04346	0.17	0.2	0.06	0.06	0.65	0.28	0.37	0.15
Ca_04347	19.08	14.3	7.29	12.83	9.31	6.52	5.97	8.98
Ca_04348	8.09	8.5	35.35	5.8	7.01	7.4	12.08	7.42
Ca_04384	68.04	94.61	101.31	87.93	22.63	33	31.51	30.5
Ca_04416	13.25	11.24	12.58	9.48	6.32	9.49	7.79	5.64
Ca_04481	30.61	33.01	30.17	28.76	16.17	18.95	17.68	16.18
Ca_04496	5.74	6.01	59.05	3.94	2.35	2.54	2.09	2.31
Ca_04496.1	18.59	20.74	33.83	20.36	11.27	21.28	15.53	14.22
Ca_04688	177.57	209.82	215.42	214.87	185.05	117.14	152.28	156.19
Ca_04819	19.47	14.95	41.9	14.98	21.12	20.61	24.47	21.21
Ca_04938	0.17	0.19	0.03	0.09	0.19	0.28	0.45	0.59
Ca_05121	0.12	0.03	0.27	0.08	0.34	0.54	0.29	0.32
Ca_05329	1.87	2.09	3.51	2.2	3.13	2.07	2.41	3.11
Ca_05330	8.72	9.58	18.62	9.31	7.65	7.78	8.3	8.13
Ca_05331	40.5	28.23	47.85	36.6	27.78	26.53	22.03	26.51
Ca_05346.1	8.05	9.84	15.5	11.71	10.03	13.67	22.68	11.81
Ca_05387	21.11	26.05	72.63	28.87	14.72	32.49	29.95	17
Ca_05626.1	11.55	4.31	10.23	4.76	8.28	6.67	6	8.83
Ca_05627.1	1.02	1.11	2.49	0.84	2.88	1.3	1.23	1.85
Ca_05661	26.5	20.31	35.87	17.05	15.18	21.5	27.78	15.79
Ca_05838	7.55	6.2	19.22	6.49	6.51	7.07	9.88	8.03
Ca_05900	17.84	17.57	55.51	20.92	3.36	9.19	7.67	4.16
Ca_05981	71.76	74.19	80.95	84.92	81.89	112.21	167.22	94.15
Ca_06021.1	39.52	44.75	33.74	49.74	15.64	25.17	24.4	17.09
Ca_06096.1	26.28	29.15	28.57	24.48	13.17	20.43	15.55	16.41
Ca_06173	2.84	3.96	4.31	4.13	3.89	6.89	4.96	5.02
Ca_06262	49.46	54.17	54.96	57.93	34.04	51.32	47.28	36.82
Ca_06263	17.83	19.39	20.96	22.35	12.87	19.12	17.9	14.17
Ca_06616.1	0	0.06	0	0	0	0	0	0
Ca_06676	88.13	13.4	56.61	12.43	26.27	63.54	43.28	27.64
Ca_06790	11.97	15.21	26.61	7.66	12.36	9.37	9.16	11.05
Ca_06820	60.31	47.98	50.1	49.31	11.26	27.35	12.55	11.25
Ca_07002.1	20.34	20.68	38.7	21.22	24.15	24.73	30.59	25.03
Ca_07074	36.45	18.48	67.3	12.2	2.29	6.31	2.08	1.64
Ca_07164	0	0	0.03	0	0.03	0	0.07	0.06
Ca_07165	10.69	8.77	10.54	6.69	11.1	15.06	8.27	9.72
Ca_07243	0.22	0.23	2.86	0.4	0.28	0.38	0.05	0.52
Ca_07385	31.7	27.37	83.37	36.59	36.95	43.2	72.75	39.37
Ca_07396	6.17	6.98	45.85	6.18	3.9	4.95	5.64	4.53
Ca_07787	9.54	13.87	15.99	14.5	15.11	3.14	5.41	10.82
Ca_07837	31.09	88.59	47.05	91.8	8.33	35.4	29.28	12.44
Ca_08169	9.11	8.77	21.25	9.75	8.71	11.16	9.9	7.23
Ca_08195.1	0.27	6.56	9.61	1.25	0.21	1.17	0.67	0.43
Ca_08569	52.02	52.29	286.67	36.43	13.49	119.9	109.11	15.46
Ca_08765	0	0.03	0.03	0.06	0.09	0.06	0.09	0.09
Ca_08975.1	0.78	0.46	2.46	0.6	1.23	0.66	0.53	0.87
Ca_09052	187.09	73.49	160.75	188.63	75.98	92.09	73.08	76.87
Ca_09116	8.13	10.25	34.47	6.7	9.78	5.21	7.69	8.24
Ca_09143	31.96	44.58	66.24	54.04	33.31	42.1	53.26	36.71
Ca_09321.1	0.48	0.18	0.1	0.13	0.04	0	0	0.03
Ca_09402	0.36	0.04	0.04	0	0.08	0	0	0.04
Ca_09403	0.28	0.11	0.67	0.06	0.28	0.13	0.13	0.1
Ca_09404	0.96	1.01	1	0.34	0.91	1.28	0.69	0.74
Ca_09410	0.18	0.21	0.5	0.12	0.6	0.24	0.26	0.78
Ca_09411	0.39	0.48	0.94	0.43	0.88	0.74	0.9	0.81
Ca_09768	0.23	2.06	1.08	1.63	0.03	0.06	0.03	0.13
Ca_09770	1.35	0.37	0	0.25	1.96	0.36	1.06	2.5
Ca_10073	18.28	13.04	34.52	11.13	6.01	6.44	7.8	6.55
Ca_10162.2	2	0.97	4.34	1.39	2.16	1.44	1.62	1.74
Ca_10199	29.54	19.74	50.8	18.35	35.1	28	45.6	31.95
Ca_10245	21.88	26.36	19.15	24.42	15.23	12.59	16.19	19.89
Ca_10268.2	4.5	4.21	6.03	5.14	7.65	7.45	5.95	6.67
Ca_10410	121.46	15.54	141.06	15.28	49.35	89.3	67.31	60.47
Ca_10433	7.75	4.22	15.09	2.91	8.67	23.81	29.86	18.21
Ca_10477	25.37	17.87	54.78	16.37	6.23	9.84	6.73	6.23
Ca_10532	2.64	3.17	14.64	2.93	1.95	3.24	3.87	1.88
Ca_10551.1	5.63	5.37	17.13	3.8	4.33	4.14	4.58	3.86
Ca_10671	28.17	31.62	22.73	28.74	17.41	27.98	17.44	17.82
Ca_10800	9.34	5.32	7.66	4.38	12.22	20.9	8.96	11.2
Ca_10823.1	30.75	12.92	33.26	18.04	7.94	11.5	12.81	7.33
Ca_10844	15.11	11.02	28.78	12.41	13.72	23.49	17.47	11.72
Ca_11073.1	74.25	91.53	136.48	116.12	43.25	77.94	57.38	55.58
Ca_11164	17.59	15.35	15.96	11.73	9.32	25.78	22.16	9.92
Ca_11302.1	45.65	48.47	58.94	46.25	61.22	36.47	52.03	50.66
Ca_11322.1	71.44	60.74	70.07	74.74	26.66	52.08	44.05	27.13
Ca_11335	62.23	65.3	130.59	52.8	45.22	35.51	45.79	29.45
Ca_11349	5.32	7.84	8.71	4.36	6.62	3.44	4.96	3.11
Ca_11352.1	2.63	2.48	5.16	1.74	7.47	11.77	10.28	7.92
Ca_11357	54.71	66.88	45.45	84.06	34.11	41.75	28.09	31.48
Ca_11601.1	9.81	17.8	15.25	9.45	3.37	4.76	8.91	4.57
Ca_11663	0.54	0.39	0.74	0.28	0.68	0.61	0.46	0.7
Ca_12192.1	10.38	6.11	8.86	5.18	13.94	24.65	10.06	13.08
Ca_12398.1	29.4	16.37	31.4	19.78	19.21	28.9	22.17	18.76
Ca_12442.1	6.9	4.41	4.5	1.31	2.58	3.44	2.15	1.65
Ca_12512	33.58	36.89	72.46	47.96	24.92	37.17	40.94	30.66
Ca_12645	45.5	55.97	47.33	65.5	29.22	70.53	41.9	33.11
Ca_12796.1	0.12	0.26	0.66	0.55	1.56	0.87	0.47	1.7
Ca_12896	63.86	57.09	93	57.12	24.85	46.36	44.61	33.33
Ca_13017.1	10.14	7.72	8.92	11.16	8.71	6.09	4.82	7.43
Ca_13105	4.1	14.24	12.74	12.83	3.57	14.51	5.12	3.03
Ca_13159.3	26.32	27.92	22.75	27.98	18.2	11.54	16.01	13.69
Ca_13291	0	0	0.17	0	0	0	0	0
Ca_13444	7.63	4.89	4.76	3.36	15.57	5.55	5.69	10.8
Ca_13480	53.06	39.37	162.33	28.09	10.72	8.82	10.85	17.3
Ca_13629.1	3.76	6.06	5.73	6.46	6.14	4.47	4.62	5.17
Ca_13687	22.72	20.16	14.99	19.13	17.82	16.53	17.42	16.22
Ca_13764	15.74	20.04	41.98	13.67	9.13	11.08	10.51	11.86
Ca_13830.1	35.56	23.6	45.76	24.07	9.6	12.6	11.69	6.36
Ca_13839.1	0.27	0.27	0.31	0	0	0.07	0.06	0
Ca_14138	17.14	23.78	28.98	29.63	20.56	27.09	31	17.59
Ca_14249.1	0	0.04	0	0.07	0	0	0	0
Ca_14250.1	0	0	0	0	0.06	0	0	0.11
Ca_14327.1	0	0.04	0	0.06	0.04	0	0.03	0.03
Ca_14517	0.19	0.14	0.17	0.23	0.54	0.56	0.44	0.37
Ca_14541	0	0	0	0	0.04	0.04	0	0.03
Ca_14543	2.56	2.25	4.17	1.18	2.57	1.56	1.84	2.14
Ca_14803.1	0.11	0.08	0.22	0.07	0	0.12	0	0.04
Ca_14894	0	0	0	0	0	0	0	0.03
Ca_14987.1	0	0.04	0	0	0	0	0.03	0.03
Ca_15097.1	5.9	3.55	0.56	2.31	0.11	0	0.16	0.05
Ca_15166	12.21	13.36	31.83	5.99	4.86	4.35	4.94	2.89
Ca_15185.1	0	0.13	0	0	0	0.06	0	0
Ca_15278	0.41	0.1	0.15	0.28	0.16	0.05	0.1	0.24
Ca_15292	0.25	0.35	0.21	0.34	0.13	0.09	0.06	0.12
Ca_15312	0.39	0.7	0.74	0.53	0.44	0.85	0.77	0.44
Ca_15710.1	25.77	20.44	27.66	18.79	23.24	30.2	24.79	22.84
Ca_15843	13.95	8.99	14.74	9.81	3.03	6.47	4.3	2.39
Ca_15979	4.42	4.77	5.11	5.09	3.75	2.33	2.08	2.98
Ca_15990	5.79	6.89	4.9	6.98	6.05	5.28	4.39	5.04
Ca_15991	7.7	6.73	5.97	6.2	4.07	5.04	5.25	3.89
Ca_15992	0.05	1.27	1.67	0.31	0	0.07	0.1	0.13
Ca_16058.1	0.53	0.15	1.18	0.22	0.3	0.34	0.82	0.09
Ca_16059.1	0	0	0	0.05	0	0.05	0	0
Ca_16064	84.66	83.72	67.88	82.47	53.67	39.91	48.55	47.74
Ca_16156	5.57	9.42	7.45	9.28	5.23	18.88	13.38	6.68
Ca_16333	14.54	7.83	7.37	8	12.22	11.33	6.33	8.55
Ca_16392	21.77	19.67	39.22	17.7	7.72	12.37	10.47	9.81
Ca_16420	0.62	0.67	0.56	0.56	1.25	0.68	1.22	1.19
Ca_16430.1	11.04	7.37	38.97	7.45	14.98	23.84	22.48	11.69
Ca_16487	10.21	6.48	29.65	7.11	4.48	4.79	4.83	3.5
Ca_16529	11.27	9.04	19.41	11.35	10.28	9.43	10.31	8.68
Ca_16646.1	0	0.09	0	0	0	0	0.04	0.04
Ca_16655	29.74	27.41	27.48	22.46	39.08	32.5	31.49	39.67
Ca_16754.1	9.77	9.03	20.06	8.1	8.58	9.56	11.35	6.99
Ca_16925.1	0.12	0.28	0.22	0.5	1.18	1.33	0.72	0.62
Ca_16953	5.65	6.33	2.83	8.25	10.98	9.99	33.61	15.11
Ca_16962	25.83	25.92	24.31	30.87	21.39	26.34	26.4	21.2
Ca_17112.1	0.31	0.18	0.33	0.32	8.24	2.6	5.43	7.25
Ca_17342	28.9	16.21	31.25	19.48	19.5	27.79	21.9	18.62
Ca_17544.1	2.38	1.2	1.13	1.2	2.61	0.77	0.8	2.74
Ca_17586.1	6.31	7.19	8.38	5.55	3.35	4.92	3.76	3.54
Ca_17641	1.99	1.1	2.03	1.1	2.47	2.98	2.11	2
Ca_17691	44.02	45.58	47.35	44.19	44.44	29.41	35.6	41.85
Ca_17776	8.73	10.44	11.42	13.79	5.1	3.88	5.69	7.89
Ca_17780	3.55	6.67	69.35	8.23	6.34	5.76	7.21	8.16
Ca_17789	49.17	44.59	90.51	44.63	9.5	42.89	62.69	14.85
Ca_17943	8.57	9.37	14.67	7.75	10.51	13.06	16.15	8.58
Ca_18134	14.13	6.46	11.98	6.6	13.23	13.54	16.67	12.81
Ca_18168	0	0.31	1.67	0.24	1.07	0.44	0.54	1.13
Ca_18176	5.97	4.99	18.66	2.14	2.37	5.63	6.7	2.33
Ca_18349	41.84	63.92	70.82	51.26	30.66	28.44	51.91	41.82
Ca_18378	13.94	18.61	85.42	16.45	10.64	12.37	16.57	9.45
Ca_18457	0	0	0	0	0	0	0	0.02
Ca_18472	3.31	6.82	3.54	3.48	10.68	12.16	12.88	11.81
Ca_18473	2.48	2.91	0.83	1.63	5.82	13.11	10.08	6.18
Ca_18629	0.37	10.08	4.95	6.73	0.07	0	0.2	0.1
Ca_18634.1	22.55	15.17	14.01	13.83	24.75	26.53	21.7	20.24
Ca_18687.1	0.72	0.35	1.42	0.24	0.04	0.04	0.48	0.15
Ca_18973	5.1	5.96	4.07	2.99	8.85	3.13	8.94	8
Ca_19103	2.28	3.44	4.61	3.8	1.71	1.52	1.7	1.63
Ca_19138.1	0.26	0.15	0.14	0.18	1.7	0.54	0.86	1.03
Ca_19371	0	0.07	0	0	0.04	0	0.13	0
Ca_19372	0.05	0.04	0.1	0.03	0.04	0.1	0.07	0.06
Ca_19389	0.06	0	0.04	0.15	0.17	0.17	0.04	0
Ca_19479	32.37	78.3	158.45	91.28	14.7	33.02	24.75	20.08
Ca_19518	4.17	5.08	2.99	6.17	6.75	6.37	4.38	7.22
Ca_19520	0.6	0.42	0.13	0.47	1.19	0.71	0.5	1.36
Ca_19593.1	8.23	11.22	12.49	12.6	10.67	17.1	18.38	7.43
Ca_19639	1.12	1.8	2.75	0.91	1.29	1.47	1.32	0.85
Ca_19762.1	0.66	0	0.16	0.15	0	0	0	0
Ca_19767	13.42	14.89	17.23	18.12	6.11	10.66	7.78	5.65
Ca_19880	29.01	17.4	38.65	21.62	18.89	26.29	27.02	19.03
Ca_11764	2.45	2.35	4.12	1.82	2.18	1.21	2.32	1.51
Ca_19931	3.72	3.29	10.11	4.83	4.04	1.89	3.34	3.22
Ca_19941	6.81	2.68	21.71	3.68	5.29	3.97	2.16	4.38
Ca_20467	102.37	29.21	99.55	12.56	20.15	67.11	41.26	20.34
Ca_20476	228.9	93.07	116.08	98.45	4.15	19.68	14.02	7.9
Ca_20492	15.74	25.18	108.92	31.74	14.03	16.05	24.22	16.23
Ca_20523	34.58	30.62	30.25	34.53	11.34	16.9	13.65	11.41
Ca_20873	1.74	1.79	3.44	1.12	1.5	1.31	1.69	1.29
Ca_20883	44.25	38.46	102.77	37.55	19.99	34.7	26.59	18.92
Ca_21059	12.18	20.88	20.29	16.05	7.03	7.29	8.44	8.94
Ca_21109	56.48	33.09	87.75	34.88	17.58	20.02	13.09	13.95
Ca_21295	28.63	23.1	29.75	18.1	8.13	13.74	10.87	6.9
Ca_21476	4.11	8.88	20.35	9.11	3.09	5.96	4.4	3.86
Ca_21820	12.72	21.4	168.6	9.66	16.25	53.78	94.47	27.53
Ca_22026	13.69	19.1	15.17	21.41	18.22	16.71	16.97	16.3
Ca_22165	3.39	2.37	3.42	2.11	3.8	2.14	2.74	3.91
Ca_22338	7.04	7.87	12.76	11.99	13.39	17.21	16.34	9.23
Ca_22340	6.4	4.24	7.61	3.82	5.14	5.21	3.66	3.88
Ca_22588	0.15	0.06	0.21	0.1	0.06	0	0.05	0
Ca_22609	0	0.07	0.23	0	0.04	0	0	0
Ca_22615	9.91	8.92	47.37	13.54	9.31	13.55	13.51	7.68
Ca_22656	0.26	0.17	0.45	0.57	0.44	0.19	0.35	0.19
Ca_22658	0.38	0.22	0.14	0.26	0.25	0.24	0.48	0.33
Ca_22659	0.05	0.14	0.03	0.13	0	0	0	0
Ca_23059	31.45	24.18	31.56	28.92	61.05	44.6	51.96	45.58
Ca_23249	0	0	0.1	0	0	0	0	0
Ca_23333	27.67	21.4	86.63	21.8	22.45	22.06	22.89	19.81
Ca_23569	0	0.09	0.18	0.11	0.53	0.54	0.44	0.49
Ca_23636	0.05	0	0.28	0	0	0.04	0	0.07
Ca_23749	3.44	2.21	7.58	1.12	4.18	3.01	2.99	4.91
Ca_23876	16.09	10.58	35.06	9.28	13.87	9.15	8.18	10.34
Ca_24386	11.19	10.76	8.59	13.8	2.06	3.24	2.41	2.39
Ca_24663	10.68	17.16	28.62	17.93	9.74	19.26	17.33	12.42
Ca_24827	2.63	3.75	14.43	1.48	1.63	1.57	1.12	1.16
Ca_25557	13.12	21.79	17.44	20.79	11.82	19.73	22.77	14.23
Ca_25629	3.16	12.01	2.42	10.43	0.09	0.29	0.89	0.12
Ca_26040	0.32	0.33	0.38	0.41	0.76	0.32	0.34	0.59
Ca_26361	4.78	5.89	12.08	6.37	9.62	7.31	7.38	9.23
Ca_27928	0	0.04	0	0	0	0	0	0.03
