# Supplementary material for: Genome-wide survey and expression analysis of F-box genes in chickpea
Source: BMC Genomics. 2015 Feb 13;16(1):67. doi: 10.1186/s12864-015-1293-y (PMC4340835; doi:10.1186/s12864-015-1293-y)
Supplement: Additional file 8: Table S8A. — k-means clusters representing higher expression of some F-box genes in different chickpea tissues. Table S8B. k-means clusters representing higher expression of some F-box genes under three abiotic stress conditions. [file 12864_2015_1293_MOESM8_ESM.xls]

## Sheet: K-means clusters in tissues
Table S8(A): k-means Clusters in different chickpea tissues.
Higher expression in Root
Ca_13480
Ca_13830.1
Ca_20476
Ca_01760
Ca_02839
Ca_05346.1
Ca_06021.1
Ca_07074
Ca_09052
Ca_10477
Ca_15166
Ca_16529
Ca_17342
Ca_22340
Ca_23876
Ca_19889
Higher expression in Flower bud
Ca_06173
Ca_06263
Ca_10800
Ca_18378
Ca_18472
Ca_00578
Ca_01909.1
Ca_03429
Ca_03683
Ca_05121
Ca_06262
Ca_07164
Ca_07396
Ca_09402
Ca_09403
Ca_09404
Ca_09410
Ca_09411
Ca_09770
Ca_10532
Ca_11352.1
Ca_11663
Ca_12144.1
Ca_12796.1
Ca_13292
Ca_13444
Ca_14327.1
Ca_14541
Ca_14804.1
Ca_14987.1
Ca_16058.1
Ca_16059.1
Ca_17112.1
Ca_17586.1
Ca_18168
Ca_19138.1
Ca_19371
Ca_19372
Ca_19389
Ca_21295
Ca_22588
Ca_22609
Ca_23749
Ca_00477
Ca_02748
Ca_19931
Higher expression in seed
Ca_16156
Ca_19593.1
Ca_00042.1
Ca_01975
Ca_04187.1
Ca_05627.1
Ca_07343
Ca_10433
Ca_11835.1
Ca_11836.1
Ca_13839.1
Ca_14517
Ca_16420
Ca_18457
Ca_19331.1
Ca_21757
Ca_24165
Ca_03860
Ca_12192.1
Ca_16655
Ca_00059
Ca_00823
Ca_23203
Higher expression in nodule
Ca_04384
Ca_10073
Ca_11357
Ca_17789
Ca_22656
Ca_24386
Ca_25557
Ca_25629
Ca_00792
Ca_02950
Ca_13017.1
Ca_15292
Ca_15312
Ca_15992
Ca_18687.1

## Sheet: k-means clusters in stress
Table S8(B): k-means Clusters under three abiotic stress conditions
Higher expression in control root and root stress
Ca_07074
Ca_01839
Ca_05331
Ca_13830.1
Ca_17586.1
Ca_21109
Ca_00477
Ca_00751
Ca_01045.1
Ca_03429
Ca_10823.1
Ca_12896
Ca_03418
Ca_15843
Ca_21295
Ca_04416
Higher expression in salinity stress in root
Ca_03816
Ca_14543
Ca_16529
Ca_20492
Ca_02771
Ca_02839
Ca_03815
Ca_04348
Ca_04496
Ca_05330
Ca_06790
Ca_07243
Ca_07396
Ca_08975.1
Ca_09116
Ca_10162.2
Ca_10532
Ca_10551.1
Ca_17780
Ca_18378
Ca_19931
Ca_19941
Ca_20873
Ca_22615
Ca_23333
Ca_23749
Ca_23876
Ca_24827
Ca_05838
Ca_19639
Higher expression in salinity and desiccation stress in shoot
Ca_03430
Ca_00588
Ca_01427
Ca_03317
Ca_05346.1
Ca_05981
Ca_06173
Ca_10433
Ca_11164
Ca_16156
Ca_16953
Ca_17943
Ca_19593.1
Ca_22338
